# Supplementary material for: Simulation-guided tunable DNA probe design for mismatch tolerant hybridization
Source: PLoS One. 2024 Aug 22;19(8):e0305002. doi: 10.1371/journal.pone.0305002 (PMC11340886; doi:10.1371/journal.pone.0305002)
Supplement: S2 File — The attached file contains the sequencing data for the HIV hotspot target used in Fig 4. (XLSX) [file pone.0305002.s005.xlsx]

## Sheet: Plate1-A2
TargetSequence	Reads	AvgQScore	Type	Pct	IndelLength
TAGAAGCAGAAGTTATTCCAGCAGAAACAGGACAGGAAACAGCATACTTTATCTTAAAACTAGCAGGAAGATGGCCAGTAAAAACAATACACACAGACAATGGCAGCAATTTTACCAGTAATACAGTTAAGGCCGCCTGTTGGTGGGCAGGGATTAAGCAGGAATTTGGCATTCCCTACAATCCCCAAAGTCAAGGAGTAGTAGAATCTATGAATAAAGAATTAAAGAAAATTATAGGACAGGTAAGAGAACAAGCTGAACATCTTAAGACAGCAGTACAAATGGCAGTATTCATC	6183	36	19 Base Changes	38.35	0
TAGAAGCAGAAGTTATTCCAGCAGAAACAGGACAGGAAACAGCATACTTTATCTTAAAACTAGCAGGAAGATGGCCAGTAAAAACAATACACACAGACAATGGCAGCAATTTTACCAGTAATACAGTTAAGGCCGCCTGTTGGTGGGCAGGGATTAATCAGGAATTTGGCATTCCCTACAATCCCCAAAGTCAAGGAGTAGTAGAATCTATGAATAAAGAATTAAAGAAAATTATAGGACAGGTAAGAGAACAAGCTGAACATCTTAAGACAGCAGTACAAATGGCAGTATTCATC	2679	36	20 Base Changes	16.61	0
TAGAAGCAGAAGTTATTCCAGCAGAAACAGGACAGGAAACAGCATACTTTATCTTAAAACTAGCAGGAAGATGGCCAGTAAAAACAATACACACAGACAATGGCAGCAATTTTACCAGTAATACAGTGAAGGCCGCCTGTTGGTGGGCAGGGATTAAGCAGGAATTTGGCATTCCCTACAATCCCCAAAGTCAAGGAGTAGTAGAATCTATGAATAAAGAATTAAAGAAAATTATAGGACAGGTAAGAGAACAAGCTGAACATCTTAAGACAGCAGTACAAATGGCAGTATTCATC	496	36	20 Base Changes	3.08	0
TAGAAGCAGAAGTTATTCCAGCAGAAACAGGACAGGAAACAGCATACTTTATCTTAAAACTAGCAGGAAGATGGCCAGTAAAAACAATACACACAGACAATGGCAGCAATTTTACCAGCAATACAGTTAAGGCCGCCTGTTGGTGGGCAGGGATTAAGCAGGAATTTGGCATTCCCTACAATCCCCAAAGTCAAGGAGTAGTAGAATCTATGAATAAAGAATTAAAGAAAATTATAGGACAGGTAAGAGAACAAGCTGAACATCTTAAGACAGCAGTACAAATGGCAGTATTCATC	480	36	20 Base Changes	2.98	0
TAGAAGCAGAAGTTATTCCAGCAGAAACAGGACAGGAAACAGCATACTTTATCTTAAAACTAGCAGGAAGATGGCCAGTAAAAACAATACACACAGACAATGGCAGCAATTTTACCAGTAATACAGTTAAGGCCGCCTGTTGGTGGGCAGGGGTTAATCAGGAATTTGGCATTCCCTACAATCCCCAAAGTCAAGGAGTAGTAGAATCTATGAATAAAGAATTAAAGAAAATTATAGGACAGGTAAGAGAACAAGCTGAACATCTTAAGACAGCAGTACAAATGGCAGTATTCATC	224	36	21 Base Changes	1.39	0
TAGAAGCAGAAGTTATTCCAGCAGAAACAGGACAGGAAACAGCATACTTTATCTTAAAACTAGCAGGAAGATGGCCAGTAAAAACAATACATACAGACAATGGCAGCAATTTTACCAGTAATACAGTTAAGGCCGCCTGTTGGTGGGCAGGGATTAAGCAGGAATTTGGCATTCCCTACAATCCCCAAAGTCAAGGAGTAGTAGAATCTATGAATAAAGAATTAAAGAAAATTATAGGACAGGTAAGAGAACAAGCTGAACATCTTAAGACAGCAGTACAAATGGCAGTATTCATC	191	36	18 Base Changes	1.18	0
TAGAAGCAGAAGTTATTCCAGCAGAAACAGGACAGGAAACAGCATACTTTATCTTAAAACTAGCAGGAAGATGGCCAGTAAAAACAATACACACAGACAATGGCAGCAATTTTACCAGTAATACAGTTAAAGCCGCCTGTTGGTGGGCAGGGATTAAGCAGGAATTTGGCATTCCCTACAATCCCCAAAGTCAAGGAGTAGTAGAATCTATGAATAAAGAATTAAAGAAAATTATAGGACAGGTAAGAGAACAAGCTGAACATCTTAAGACAGCAGTACAAATGGCAGTATTCATC	189	36	20 Base Changes	1.17	0
TAGAAGCAGAAGTTATTCCAGCAGAAACAGGACAGGAAACAGCATACTTTATCTTAAAACTAGCAGGAAGATGGCCAGTAAAAACAATACACACAGACAATGGCGGCAATTTTACCAGTAATACAGTTAAGGCCGCCTGTTGGTGGGCAGGGATTAAGCAGGAATTTGGCATTCCCTACAATCCCCAAAGTCAAGGAGTAGTAGAATCTATGAATAAAGAATTAAAGAAAATTATAGGACAGGTAAGAGAACAAGCTGAACATCTTAAGACAGCAGTACAAATGGCAGTATTCATC	169	36	20 Base Changes	1.05	0
TAGAAGCAGAAGTTATTCCAGCAGAAACAGGACAGGAAACAGCATACTTTATCTTAAAACTAGCAGGAAGATGGCCAGTAAAAACAATACACACAGACAATGGCAGCAATTTTACCAGTAATACAGTTAAGGCCGCCTGTTGGTGGGCAGGGATTAAACAGGAATTTGGCATTCCCTACAATCCCCAAAGTCAAGGAGTAGTAGAATCTATGAATAAAGAATTAAAGAAAATTATAGGACAGGTAAGAGAACAAGCTGAACATCTTAAGACAGCAGTACAAATGGCAGTATTCATC	154	36	20 Base Changes	0.96	0
TAGAAGCAGAAGTTATTCCAGCAGAAACAGGACAGGAAACAGCATACTTTATCTTAAAACTAGCAGGAAGATGGCCAGTAAAAACAATACACACAGACAATGGCAGCAATTTTACCAGTAATACAGTTAAAGCCGCCTGTTGGTGGGCAGGGATTAATCAGGAATTTGGCATTCCCTACAATCCCCAAAGTCAAGGAGTAGTAGAATCTATGAATAAAGAATTAAAGAAAATTATAGGACAGGTAAGAGAACAAGCTGAACATCTTAAGACAGCAGTACAAATGGCAGTATTCATC	126	36	21 Base Changes	0.78	0
TAGAAGCAGAAGTTATTCCAGCAGAAACAGGACAGGAAACAGCATACTTTATCTTAAAACTAGCAGGAAGATGGCCAGTAAAAACAATACACACAGACAATGGCAGCAATTTTACCAGTAATACAGTTAAGGCTGCCTGTTGGTGGGCAGGGATTAAGCAGGAATTTGGCATTCCCTACAATCCCCAAAGTCAAGGAGTAGTAGAATCTATGAATAAAGAATTAAAGAAAATTATAGGACAGGTAAGAGAACAAGCTGAACATCTTAAGACAGCAGTACAAATGGCAGTATTCATC	103	36	20 Base Changes	0.64	0
TAGAAGCAGAAGTTATTCCAGCAGAAACAGGACAAGAAACAGCATACTTTATCTTAAAACTAGCAGGAAGATGGCCAGTAAAAACAATACACACAGACAATGGCAGCAATTTTACCAGTAATACAGTTAAGGCCGCCTGTTGGTGGGCAGGGATTAAGCAGGAATTTGGCATTCCCTACAATCCCCAAAGTCAAGGAGTAGTAGAATCTATGAATAAAGAATTAAAGAAAATTATAGGACAGGTAAGAGAACAAGCTGAACATCTTAAGACAGCAGTACAAATGGCAGTATTCATC	102	36	20 Base Changes	0.63	0
TAGAAGCAGAAGTTATTCCAGCAGAAACAGGACAGGAAACAGCATACTTTATCTTAAAACTAGCAGGAAGATGGCCAGTAAAAACAATACACACAGACAATGGCAGCAATTTTACCAGTAATACAGTTAAGGCCGCCTGTTGGTGGGCAGGGATTAAGCAGGAATTTGGTATTCCCTACAATCCCCAAAGTCAAGGAGTAGTAGAATCTATGAATAAAGAATTAAAGAAAATTATAGGACAGGTAAGAGAACAAGCTGAACATCTTAAGACAGCAGTACAAATGGCAGTATTCATC	86	36	19 Base Changes	0.53	0
TAGAAGCAGAAGTTATTCCAGCAGAAACAGGACAGGAAACAGCATACTTTATCTTAAAACTAGCAGGAAGATGGCCAGTAAAAACAATACACACAGACAATGGCAGCAATTTCACCAGTAATACAGTTAAGGCCGCCTGTTGGTGGGCAGGGATTAAGCAGGAATTTGGCATTCCCTACAATCCCCAAAGTCAAGGAGTAGTAGAATCTATGAATAAAGAATTAAAGAAAATTATAGGACAGGTAAGAGAACAAGCTGAACATCTTAAGACAGCAGTACAAATGGCAGTATTCATC	82	36	18 Base Changes	0.51	0
TAGAAGCAGAAGTTATTCCAGCAGAAACAGGACAGGAAACAGCATACTTTATCTTAAAACTAGCAGGAAGATGGCCAGTAAAAACAATACACACAGACAATGGCAGTAATTTTACCAGTAATACAGTTAAGGCCGCCTGTTGGTGGGCAGGGATTAAGCAGGAATTTGGCATTCCCTACAATCCCCAAAGTCAAGGAGTAGTAGAATCTATGAATAAAGAATTAAAGAAAATTATAGGACAGGTAAGAGAACAAGCTGAACATCTTAAGACAGCAGTACAAATGGCAGTATTCATC	77	36	20 Base Changes	0.48	0
TAGAAGCAGAAGTTATTCCAGCAGAAACAGGACAGGAAACAGCATACTTTATCTTAAAACTAGCAGGAAGATGGCCAGTAAAAACAATACACACAGACAATGGCAGCAATTTTACCAGTAATACAGTTAAGGCCGCCTGTTGGTGGGCAGGGATTAAGCAGGAATTTGGCATTCCCTACAATCCCCAAAGTCAAGGAGTAGTAGAATCTATGAATAAAGAATTAAAGAAAATTATAGGACAGGTAAAAGAACAAGCTGAACATCTTAAGACAGCAGTACAAATGGCAGTATTCATC	74	36	20 Base Changes	0.46	0
TAGAAGCAGAAGTTATTCCAGCAGAAACAGGACAGGAAACAGCATACTTTATCTTAAAACTAGCAGGAAGATGGCCAGTAAAAACAACACACACAGACAATGGCAGCAATTTTACCAGTAATACAGTTAAGGCCGCCTGTTGGTGGGCAGGGATTAAGCAGGAATTTGGCATTCCCTACAATCCCCAAAGTCAAGGAGTAGTAGAATCTATGAATAAAGAATTAAAGAAAATTATAGGACAGGTAAGAGAACAAGCTGAACATCTTAAGACAGCAGTACAAATGGCAGTATTCATC	61	36	20 Base Changes	0.38	0
TAGAAGCAGAAGTTATTCCAGCAGAAACAGGACAGGAAACAGCATACTTTATCTTAAAACTAGCAGGAAGATGGCCAGTAAAAACAATACACACAGACAATGGCGGCAATTTTACCAGTAATACAGTTAAGGCCGCCTGTTGGTGGGCAGGGATTAATCAGGAATTTGGCATTCCCTACAATCCCCAAAGTCAAGGAGTAGTAGAATCTATGAATAAAGAATTAAAGAAAATTATAGGACAGGTAAGAGAACAAGCTGAACATCTTAAGACAGCAGTACAAATGGCAGTATTCATC	60	36	21 Base Changes	0.37	0
TAGAAGCAGAAGTTATTCCAGCAGAAACAGGACAGGAAACAGCATACTTTATCTTAAAACTAGCAGGAAGATGGCCAGTAAAAACAATACACACAGACAATGGCAGCAATTTTACCAGTAATACAGTTAAGGCCGCCTGTTGGTGGGCAGGGATTAAGCAGGAGTTTGGCATTCCCTACAATCCCCAAAGTCAAGGAGTAGTAGAATCTATGAATAAAGAATTAAAGAAAATTATAGGACAGGTAAGAGAACAAGCTGAACATCTTAAGACAGCAGTACAAATGGCAGTATTCATC	59	36	20 Base Changes	0.37	0
TAGAAGCAGAAGTTATTCCAGCAGAAACAGGACAGGAAACAGCATACTTTATCTTAAAATTAGCAGGAAGATGGCCAGTAAAAACAATACACACAGACAATGGCAGCAATTTTACCAGTAATACAGTTAAGGCCGCCTGTTGGTGGGCAGGGATTAAGCAGGAATTTGGCATTCCCTACAATCCCCAAAGTCAAGGAGTAGTAGAATCTATGAATAAAGAATTAAAGAAAATTATAGGACAGGTAAGAGAACAAGCTGAACATCTTAAGACAGCAGTACAAATGGCAGTATTCATC	57	36	18 Base Changes	0.35	0
TAGAAGCAGAAGTTATTCCAGCAGAAACAGGACAGGAAACAGCATACTTTATCTTAAAACTAGCAGGAAGATGGCCAGTAAAAACAATACACACAGACAATGGCAGCAATTTTACCAGCAATACAGTTAAGGCCGCCTGTTGGTGGGCAGGGATTAATCAGGAATTTGGCATTCCCTACAATCCCCAAAGTCAAGGAGTAGTAGAATCTATGAATAAAGAATTAAAGAAAATTATAGGACAGGTAAGAGAACAAGCTGAACATCTTAAGACAGCAGTACAAATGGCAGTATTCATC	54	36	21 Base Changes	0.33	0
TAGAAGCAGAAGTTATTCCAGCAGAAACAGGACAAGAAACAGCATACTTTATCTTAAAACTAGCAGGAAGATGGCCAGTAAAAACAATACACACAGACAATGGCAGCAATTTTACCAGTAATACAGTTAAGGCCGCCTGTTGGTGGGCAGGGATTAATCAGGAATTTGGCATTCCCTACAATCCCCAAAGTCAAGGAGTAGTAGAATCTATGAATAAAGAATTAAAGAAAATTATAGGACAGGTAAGAGAACAAGCTGAACATCTTAAGACAGCAGTACAAATGGCAGTATTCATC	53	36	21 Base Changes	0.33	0
TAGAAGCAGAAGTTATTCCAGCAGAAACAGGACAGGAAACAGCATACTTTATCTTAAAACTAGCAGGAAGATGGCCAGTAAAAACAATACACACAGACAATGGCAGCAATTTTACCAGTAATACAGTTAAGGCCGCCTGTTGGTGGGCAGGGATTAAGCAGGAATTTGGCATTCCCTACAATCCCCAAAGTCAAGGAGTAGTAGAATCTATGAATAAAAAATTAAAGAAAATTATAGGACAGGTAAGAGAACAAGCTGAACATCTTAAGACAGCAGTACAAATGGCAGTATTCATC	53	36	20 Base Changes	0.33	0
TAGAAGCAGAAGTTATTCCAGCAGAAACAGGACAGGAAACAGCATACTTTATCTTAAAACTAGCAGGAAGATGGCCAGTAAAAACAATACACACAGACAATGGCAGCAATTTCACCAGTAATACAGTTAAGGCCGCCTGTTGGTGGGCAGGGATTAAGCAGGAATTTGGTATTCCCTACAATCCCCAAAGTCAAGGAGTAGTAGAATCTATGAATAAAGAATTAAAGAAAATTATAGGACAGGTAAGAGAACAAGCTGAACATCTTAAGACAGCAGTACAAATGGCAGTATTCATC	52	36	18 Base Changes	0.32	0
TAGAAGCAGAAGTTATTCCAGCAGAAACAGGACAGGAAACAGCATACTTTATCTTAAAACTAGCAGGAAGATGGCCAGTAAAAACAATACACACAGACAATGGCAGCAATTTTACCAGTAACACAGTTAAGGCCGCCTGTTGGTGGGCAGGGATTAATCAGGAATTTGGCATTCCCTACAATCCCCAAAGTCAAGGAGTAGTAGAATCTATGAATAAAGAATTAAAGAAAATTATAGGACAGGTAAGAGAACAAGCTGAACATCTTAAGACAGCAGTACAAATGGCAGTATTCATC	49	37	21 Base Changes	0.3	0
TAGAAGCAGAAGTTATTCCAGCAGAAACAGGACAGGAAACAGCATACTTTATCTTAAAACTAGCAGGAAGATGGCCAGTAAAAACAATACACACAGACAATGGCAGCAATTTTACCAGTAATACAGTTAAGGCCGCCTGTTGGTGGGCAGGGATTAAGCAGGAATTTGGCATTCCCTACAATCCCCAAAGTCAAGGAGTAGTAGAATCTATGAATAAAGAATTAAAAAAAATTATAGGACAGGTAAGAGAACAAGCTGAACATCTTAAGACAGCAGTACAAATGGCAGTATTCATC	49	36	20 Base Changes	0.3	0
TAGAAGCAGAAGTTATTCCAGCAGAAACAGGACAGGAAACAGCATACTTTATCTTAAAACTAGCAGGAAGATGGCCAGTAAAAACAATACACACAGACAATGGCAGCAATTTTACCAGTAATACAGTGAAGGCCGCCTGTTGGTGGGCAGGGATTAATCAGGAATTTGGCATTCCCTACAATCCCCAAAGTCAAGGAGTAGTAGAATCTATGAATAAAGAATTAAAGAAAATTATAGGACAGGTAAGAGAACAAGCTGAACATCTTAAGACAGCAGTACAAATGGCAGTATTCATC	45	36	21 Base Changes	0.28	0
TAGAAGCAGAAGTTATTCCAGCAGAAACAGGACAGGAAACAGCATACTTTATCTTAAAACTAGCAGGAAGATGGCCAGTAAAAACAATACACACAGACAATGGCAGCAATTTTACCAGTAATACAGTTAAGGCCGCCCGTTGGTGGGCAGGGATTAAGCAGGAATTTGGCATTCCCTACAATCCCCAAAGTCAAGGAGTAGTAGAATCTATGAATAAAGAATTAAAGAAAATTATAGGACAGGTAAGAGAACAAGCTGAACATCTTAAGACAGCAGTACAAATGGCAGTATTCATC	45	37	20 Base Changes	0.28	0
TAGAAGCAGAAGTTATTCCAGCAGAAACAGGACAGGAAACAGCATACTTTATCTTAAAACTAGCAGGAAGATGGCCAGTAAAAACAATACACACAGACAATGGCAGCAATTTTACCAGTAATACAGTTAAGGCCGCCTGTTGGTGGGCAGGGATTAAGCAGGAATTTGGCATTCCCTACAATCCCCAAAGTCAAGGAGTAATAGAATCTATGAATAAAGAATTAAAGAAAATTATAGGACAGGTAAGAGAACAAGCTGAACATCTTAAGACAGCAGTACAAATGGCAGTATTCATC	44	36	20 Base Changes	0.27	0
TAGAAGCAGAAGTTATTCCAGCAGAAACAGGACAGGAAACAGCATACTTTATCTTAAAACTAGCAGGAAGATGGCCAGTAAAAACAATACACACAGACAATGGCAGCAATTTTACCAGTAATACAGTTAAGGCCGCCTGTTGGTGGGCAGGGATTAAGCAGGAATTTGGCATTCCCTACAATCCCCAAAGTCAAGGAGTAGTAGAATCTATGAACAAAGAATTAAAGAAAATTATAGGACAGGTAAGAGAACAAGCTGAACATCTTAAGACAGCAGTACAAATGGCAGTATTCATC	44	36	20 Base Changes	0.27	0
TAGAAGCAGAAGTTATTCCAGCAGAAACAGGACAGGAAACAGCATACTTTATCTTAAAACTAGCAGGAAGATGGCCAGTAAAAACAATATACACAGACAATGGCAGCAATTTTACCAGTAATACAGTTAAGGCCGCCTGTTGGTGGGCAGGGATTAATCAGGAATTTGGCATTCCCTACAATCCCCAAAGTCAAGGAGTAGTAGAATCTATGAATAAAGAATTAAAGAAAATTATAGGACAGGTAAGAGAACAAGCTGAACATCTTAAGACAGCAGTACAAATGGCAGTATTCATC	43	36	21 Base Changes	0.27	0
TAGAAGCAGAAGTTATTCCAGCAGAAACAGGACAGGAAACAGCATACTTTATCTTAAAACTAGCAGGAAGATGGCCAGTAAAAACAATACACACAGACAATGGCAGCAATTTTACCAGTAATACAGTTAAGGCCGCCTGCTGGTGGGCAGGGATTAAGCAGGAATTTGGCATTCCCTACAATCCCCAAAGTCAAGGAGTAGTAGAATCTATGAATAAAGAATTAAAGAAAATTATAGGACAGGTAAGAGAACAAGCTGAACATCTTAAGACAGCAGTACAAATGGCAGTATTCATC	42	36	20 Base Changes	0.26	0
TAGAAGCAGAAGTTATTCCAGCAGAAACAGGACAGGAAACAGCATACTTTATCTTAAAACTAGCAGGAAGATGGCCAGTAAAAACAATACACACAGACAATGGCAGCAATTTTACCAGTAATACAGTTAAGGCCGCCTGTTGGTGGGCAGGGATTAAGCAGGAATTTGGCATTCCCTACAATCCCCAAAGTCAAGGAGTAGTAGAATCTATGAATAAAGAATTAAAGAAAATTATAGGACAAGTAAGAGAACAAGCTGAACATCTTAAGACAGCAGTACAAATGGCAGTATTCATC	37	35	20 Base Changes	0.23	0
TAGAAGCAGAAGTTATTCCAGCAGAAACAGGACAGGAAACAGCATACTTTATCTTAAAACTAGCAGGAAGATGGCCAGTAAAAACAATACATACAGACAATGGCAGCAATTTTACCAGTAATACAGTTAAGGCCGCCTGTTGGTGGGCAGGGATTAATCAGGAATTTGGCATTCCCTACAATCCCCAAAGTCAAGGAGTAGTAGAATCTATGAATAAAGAATTAAAGAAAATTATAGGACAGGTAAGAGAACAAGCTGAACATCTTAAGACAGCAGTACAAATGGCAGTATTCATC	37	36	19 Base Changes	0.23	0
TAGAAGCAGAAGTTATTCCAGCAGAAACAGGACAGGAAACAGCATACTTTATCTTAAAACTAGCAGGAAGATGGCCAGTAAAAACAATACACACAGACAATGGCAGCAATTTTACCAGTAATACAGTGAAAGCCGCCTGTTGGTGGGCAGGGATTAAGCAGGAATTTGGCATTCCCTACAATCCCCAAAGTCAAGGAGTAGTAGAATCTATGAATAAAGAATTAAAGAAAATTATAGGACAGGTAAGAGAACAAGCTGAACATCTTAAGACAGCAGTACAAATGGCAGTATTCATC	36	36	21 Base Changes	0.22	0
TAGAAGCAGAAGTTATTCCAGCAGAAACAGGACAGGAAACAGCATACTTTATCTTAAAACTAGCAGGAAGATGGCCAGTAAAAACAATACACACAGATAATGGCGGCAATTTTACCAGTAATACAGTTAAGGCCGCCTGTTGGTGGGCAGGGATTAAGCAGGAATTTGGCATTCCCTACAATCCCCAAAGTCAAGGAGTAGTAGAATCTATGAATAAAGAATTAAAGAAAATTATAGGACAGGTAAGAGAACAAGCTGAACATCTTAAGACAGCAGTACAAATGGCAGTATTCATC	35	36	21 Base Changes	0.22	0
TAGAAGCAGAAGTTATTCCAGCAGAAACAGGACAGGAAACAGCATACTTTATCTTAAAATTAGCAGGAAGATGGCCAGTAAAAACAATACACACAGACAATGGCAGCAATTTTACCAGTAATACAGTTAAGGCCGCCTGTTGGTGGGCAGGGATTAATCAGGAATTTGGCATTCCCTACAATCCCCAAAGTCAAGGAGTAGTAGAATCTATGAATAAAGAATTAAAGAAAATTATAGGACAGGTAAGAGAACAAGCTGAACATCTTAAGACAGCAGTACAAATGGCAGTATTCATC	35	36	19 Base Changes	0.22	0
TAGAAGCAGAAGTTATTCCAGCAGAAACAGGACAGGAAACAGCATACTTTATCTTAAAACTAGCAGGAAGATGGCCAGTAAAAACAATACACACAGACAATGGCAGCAATTTTACCAGTAATACAGTTAAGGCCGCCTGTTGGTGGGCAGGGATTAGGCAGGAATTTGGCATTCCCTACAATCCCCAAAGTCAAGGAGTAGTAGAATCTATGAATAAAGAATTAAAGAAAATTATAGGACAGGTAAGAGAACAAGCTGAACATCTTAAGACAGCAGTACAAATGGCAGTATTCATC	34	36	20 Base Changes	0.21	0
TAGAAGCAGAAGTTATTCCAGCAGAAACAGGACAGGAAACAGCATACTTTATCTTAAAACTAGCAGGAAGATGGCCAGTAAAAACAATACACACAGACAATGGCAGTAATTTTACCAGTAATACAGTTAAGGCCGCCTGTTGGTGGGCAGGGATTAATCAGGAATTTGGCATTCCCTACAATCCCCAAAGTCAAGGAGTAGTAGAATCTATGAATAAAGAATTAAAGAAAATTATAGGACAGGTAAGAGAACAAGCTGAACATCTTAAGACAGCAGTACAAATGGCAGTATTCATC	34	36	21 Base Changes	0.21	0
TAGAAGCAGAAGTTATTCCAGCAGAAACAGGACAGGAAACAGCATACTTTATCTTAAAACTAGCAGGAAGATGGCCAGTAAAAACAATACACACAGACAATGGCAGCAATTTTACCAGTAATACAGTTAAGGCCGCCTGTTGGTGGGCAGGGATTAAGCAGGAATTTGGCATTCCCTACAATCCCCAAAGTCAAGGAGTAGTAGAATCTATGAATAAAGAGTTAAAGAAAATTATAGGACAGGTAAGAGAACAAGCTGAACATCTTAAGACAGCAGTACAAATGGCAGTATTCATC	33	36	20 Base Changes	0.2	0
TAGAAGCAGAAGTTATTCCAGCAGAAACAGGACAGGAAACAGCATACTTTATCTTAAAACTAGCAGGAAGATGGCCAGTGAAAACAATACACACAGACAATGGCAGCAATTTTACCAGTAATACAGTTAAGGCCGCCTGTTGGTGGGCAGGGATTAAGCAGGAATTTGGCATTCCCTACAATCCCCAAAGTCAAGGAGTAGTAGAATCTATGAATAAAGAATTAAAGAAAATTATAGGACAGGTAAGAGAACAAGCTGAACATCTTAAGACAGCAGTACAAATGGCAGTATTCATC	33	36	20 Base Changes	0.2	0
TAGAAGCAGAAGTTATTCCAGCAGAAACAGGACAGGAAACAGCATACTTTATCTTAAAACTAGCAGGAAGATGGCCAGTAAAAACAATACACACAGACAATGGCAGCAATTTTACCAGTAATACAGTTAAGGCCGCCTGTTGGTGGGCAGGGATTAAGCAGGAATTTGGCATTCCCTACAATCCCCAAAGTCAAGGAGTGGTAGAATCTATGAATAAAGAATTAAAGAAAATTATAGGACAGGTAAGAGAACAAGCTGAACATCTTAAGACAGCAGTACAAATGGCAGTATTCATC	32	36	20 Base Changes	0.2	0
TAGAAGCAGAAGTTATTCCAGCAGAGACAGGACAGGAAACAGCATACTTTATCTTAAAACTAGCAGGAAGATGGCCAGTAAAAACAATACACACAGACAATGGCAGCAATTTTACCAGTAATACAGTTAAGGCCGCCTGTTGGTGGGCAGGGATTAAGCAGGAATTTGGCATTCCCTACAATCCCCAAAGTCAAGGAGTAGTAGAATCTATGAATAAAGAATTAAAGAAAATTATAGGACAGGTAAGAGAACAAGCTGAACATCTTAAGACAGCAGTACAAATGGCAGTATTCATC	32	35	20 Base Changes	0.2	0
TAGAAGCAGAAGTTATTCCAGCAGAAACAGGACAGGAAACAGCATACTTTATATTAAAACTAGCAGGAAGATGGCCAGTAAAAACAATACACACAGACAATGGCAGCAATTTTACCAGTAATACAGTTAAGGCCGCCTGTTGGTGGGCAGGGATTAAGCAGGAATTTGGCATTCCCTACAATCCCCAAAGTCAAGGAGTAGTAGAATCTATGAATAAAGAATTAAAGAAAATTATAGGACAGGTAAGAGAACAAGCTGAACATCTTAAGACAGCAGTACAAATGGCAGTATTCATC	31	36	19 Base Changes	0.19	0
TAGAAGCAGAAGTTATTCCAGCAGAAACAGGACAGGAAACAGCATACTTTATCTTAAAACTAGCAGGAAGATGGCCAGTAAAAACAATACACACAGACAATGGCAGCAATTTTACCAGTAATACAGTTAAGGCCGCCTGTTGGTGGGCAGGGATTAAGCAGGAATTTGGCATTCCCTACAATCCCCAAAGTCAAGGAGTAGTAGAATCTATAAATAAAGAATTAAAGAAAATTATAGGACAGGTAAGAGAACAAGCTGAACATCTTAAGACAGCAGTACAAATGGCAGTATTCATC	31	36	20 Base Changes	0.19	0
TAGAAGCAGAAGTTATTCCAGCAGAAACAGGACAGGAAACAGCATACTTTATCTTAAAACTAGCAGGAAGATGGCCAGTAAGAACAATACACACAGACAATGGCAGCAATTTTACCAGTAATACAGTTAAGGCCGCCTGTTGGTGGGCAGGGATTAAGCAGGAATTTGGCATTCCCTACAATCCCCAAAGTCAAGGAGTAGTAGAATCTATGAATAAAGAATTAAAGAAAATTATAGGACAGGTAAGAGAACAAGCTGAACATCTTAAGACAGCAGTACAAATGGCAGTATTCATC	29	36	20 Base Changes	0.18	0
TAGAAGCAGAAGTTATTCCAGCAGAAACAGGACAGGAAACAGCATACTTTATATTAAAACTAGCAGGAAGATGGCCAGTAAAAACAATACACACAGACAATGGCAGCAATTTTACCAGTAATACAGTTAAGGCCGCCTGTTGGTGGGCAGGGATTAATCAGGAATTTGGCATTCCCTACAATCCCCAAAGTCAAGGAGTAGTAGAATCTATGAATAAAGAATTAAAGAAAATTATAGGACAGGTAAGAGAACAAGCTGAACATCTTAAGACAGCAGTACAAATGGCAGTATTCATC	28	36	20 Base Changes	0.17	0
TAGAAGCAGAAGTTATTCCAGCAGAAACAGGACAGGAAACAGCATACTTTATCTTAAAACTAGCAGGAAGATGGCCAGTAAAAACAATACACACAGACAATGGCAGCAATTTTACTAGTAACACAGTTAAGGCCGCCTGTTGGTGGGCAGGGATTAATCAGGAATTTGGCATTCCCTACAATCCCCAAAGTCAAGGAGTAGTAGAATCTATGAATAAAGAATTAAAGAAAATTATAGGACAGGTAAGAGAACAAGCTGAACATCTTAAGACAGCAGTACAAATGGCAGTATTCATC	28	36	22 Base Changes	0.17	0
TAGAAGCAGAAGTTATTCCAGCAGAAACAGGACAGGAAACAGCATACTTTATCTTAAAACTAGCAGGAAGATGGCCCGTAAAAACAATACACACAGACAATGGCAGCAATTTTACCAGTAATACAGTTAAGGCCGCCTGTTGGTGGGCAGGGATTAAGCAGGAATTTGGCATTCCCTACAATCCCCAAAGTCAAGGAGTAGTAGAATCTATGAATAAAGAATTAAAGAAAATTATAGGACAGGTAAGAGAACAAGCTGAACATCTTAAGACAGCAGTACAAATGGCAGTATTCATC	28	36	20 Base Changes	0.17	0
TAGAAGCAGAAGTTATTCCAGCAGAAACAGGACAAGAAACAGCATACTTTATCTTAAAACTAGCAGGAAGATGGCCAGTAAAAACAATACACACAGACAATGGCGGCAATTTTACCAGTAATACAGTTAAGGCCGCCTGTTGGTGGGCAGGGATTAAGCAGGAATTTGGCATTCCCTACAATCCCCAAAGTCAAGGAGTAGTAGAATCTATGAATAAAGAATTAAAGAAAATTATAGGACAGGTAAGAGAACAAGCTGAACATCTTAAGACAGCAGTACAAATGGCAGTATTCATC	27	36	21 Base Changes	0.17	0
TAGAAGCAGAAGTTATTCCAGCAGAAACAGGACAGGAAACAGCATACTTTATCTTAAAACTAGCAGGAAGATGGCCAGTAAAAACAATACACACAGACAATGGCAGCAATTTTACCAGTAATACAGTTAAGGCCGCCTGTTGGTGGGCAGGGATTAATCAGGAATTTGGCATTCCCTACAATCCCCAAAGGCAAGGAGTAGTAGAATCTATGAATAAAGAATTAAAGAAAATTATAGGACAGGTAAGAGAACAAGCTGAACATCTTAAGACAGCAGTACAAATGGCAGTATTCATC	27	36	21 Base Changes	0.17	0
TAGAAGCAGAAGTTATTCCAGCAGAAACAGGACAGGAAACAGCATACTTTATCTTAAAACTAGCAGGAAGATGGCCAGTAAAAACAATACACACAGACAATGGCAGCAATTTTACCAGTAATACAGTTAAGGCCGCCTGTTGGTGGGCAGGGATTAAGCAAGAATTTGGCATTCCCTACAATCCCCAAAGTCAAGGAGTAGTAGAATCTATGAATAAAGAATTAAAGAAAATTATAGGACAGGTAAGAGAACAAGCTGAACATCTTAAGACAGCAGTACAAATGGCAGTATTCATC	26	36	20 Base Changes	0.16	0
TAGAAGCAGAAGTTATTCCAGCAGAAACAGGACAGGAAACAGCATACTTTATCTTAAAACTAGCAGGAAGATGGCCAGTAAAAACAATACACACAGACAATGGCAGCAATTTTACCAGTAATACAGTTAAGGCCGCCTGTTGGTGGGCAGGGATTAAGCAGGAATTTGGCATTCCCTACAATCCCCAAAGTCAAGGAGTAGTAGAATCTATGAATAAAGAATTAAAGAAAATTATAGGACAGGTAAGAGAACAAGCTGAACACCTTAAGACAGCAGTACAAATGGCAGTATTCATC	26	35	20 Base Changes	0.16	0
TAGAAGCAGAAGTTATTCCAGCAGAAACAGGACAGGAAACAGCATACTTTATCTTAAAACTAGCAGGAAGATGGCCAGTAAAAACAATACACACAGACAATGGCAGCAATTTTACCAGTAATACAGTTAAGGCCGCCTGTTGGTGGGCAGGGATTAAGCAGGAATTTGGCATTCCCTACAATCCCCAAAGTCAAGGAGTAGTAGAATCTATGAATAAAGAATTAAAGAAAATTATAGGACAGGTAAGAGAACAGGCTGAACATCTTAAGACAGCAGTACAAATGGCAGTATTCATC	26	36	18 Base Changes	0.16	0
TAGAAGCAGAAGTTATTCCAGCAGAAACAGGACAGGAAACAGCATACTTTATCTTAAAACTAGCAGGAAGATGGCCAGTAAAAACAATACACACAGACAATGGCAGCAATTTCACCAGTAATACGGTTAAGGCCGCCTGTTGGTGGGCAGGGATTAAGCAGGAATTTGGCATTCCCTACAATCCCCAAAGTCAAGGAGTAGTAGAATCTATGAATAAAGAATTAAAGAAAATTATAGGACAGGTAAGAGAACAAGCTGAACATCTTAAGACAGCAGTACAAATGGCAGTATTCATC	25	36	17 Base Changes	0.16	0
TAGAAGCAGAAGTTATTCCAGCAGAAACAGGACAGGAAACAGCATACTTTATCTTAAAACTAGCAGGAAGATGGCCAGTAAAAACAATACACACAGACAATGGCAGCAATTTTACCAGCAATACAGTTAAGGCCGCCTGTTGGTGGGCAGGGATTAAACAGGAATTTGGCATTCCCTACAATCCCCAAAGTCAAGGAGTAGTAGAATCTATGAATAAAGAATTAAAGAAAATTATAGGACAGGTAAGAGAACAAGCTGAACATCTTAAGACAGCAGTACAAATGGCAGTATTCATC	25	36	21 Base Changes	0.16	0
TAGAAGCAGAAGTTATTCCAGCAGAAACAGGACAGGAAACAGCATACTTTATCTTAAAACTAGCAGGAAGATGGCCAGTAAAAACAATACACACAGACAATGGCAGCAATTTTACCAGTAATACAGTAAAGGCCGCCTGTTGGTGGGCAGGGATTAAGCAGGAATTTGGCATTCCCTACAATCCCCAAAGTCAAGGAGTAGTAGAATCTATGAATAAAGAATTAAAGAAAATTATAGGACAGGTAAGAGAACAAGCTGAACATCTTAAGACAGCAGTACAAATGGCAGTATTCATC	24	36	20 Base Changes	0.15	0
TAGAAGCAGAAGTTATTCCAGCAGAAACAGGACAGGAAACAGCATACTTTATCTTAAAACTAGCAGGAAGATGGCCAGTAAAAACAATACACACAGACAATGGCAGCAATTTTACCAGTAATACAGTTAAGGCCGCCTGTTGGTGGGCAGGGATTAAGCAGGAATTTGGCATTCCCTACAATCCCCAAAGTCAAGGAGTAGTAAAATCTATGAATAAAGAATTAAAGAAAATTATAGGACAGGTAAGAGAACAAGCTGAACATCTTAAGACAGCAGTACAAATGGCAGTATTCATC	24	35	20 Base Changes	0.15	0
TAGAAGCAGAAGTTATTCCAGCAGAAACAGGACAGGAAACAGCATACTTTATCTTAAAACTAGCAGGAAGATGGCCAGTAAAAACAATACACACAGACAATGGCAGCAATTTTACCAGTAATACAGTTAAGGCCGCCTGTTGGTGGGCAGGGATTAAGCAGGAATTTGGCATTCCCTACAATCCCCAAAGTCAAGGAGTAGTAGAATCTATGAATAAAGAATTAAAGAAAATTATAGGACAGGTAAGAGAACAAGCTGAACATCTTAAGACAGCAGTACAAATGGCAGTATT-ATC	24	36	Deletion	0.15	-1
TAGAAGCAGAAGTTATTCCAGCAGAAACAGGACAGGAAACAGCATACTTTATCTTAAAACTAGCAGGAAGATGGCCAGTAAAAACAATACACACAGACAATGGCAGCAATTTTACCAGTAATACAGTTAAGGCCGCCTGTTGGTGGGCAGGGATTAATCAGGAATTTGGCATTCCCTACAATCCCCAAAGTCAAGGAGTAGTAGAATCTATGAATAAAAAATTAAAGAAAATTATAGGACAGGTAAGAGAACAAGCTGAACATCTTAAGACAGCAGTACAAATGGCAGTATTCATC	24	36	21 Base Changes	0.15	0
TAGAAGCAGAAGTTATTCCAGCAGAAACAGGACAGGAAACAGCATACTTTATCTTAAAACTAGCAGGAAGATGGCCAGTAAAAACAATACACACAGACAATGGCAGCAATTTTACCAGTAATACAGTTAAGGCCGCCTGTTGGTGGGCAGGGATTAATCAGGAATTTGGCATTCCCTACAATCCCCAAAGTCAAGGAGTAGTAGAATCTATGAATAAAGAATTAAAGAAAATTATAGGACAGGTAAAAGAACAAGCTGAACATCTTAAGACAGCAGTACAAATGGCAGTATTCATC	24	37	21 Base Changes	0.15	0
TAGAAGCAGAAGTTATTCCAGCAGAAACAGGACAGGAAACAGCCTACTTTATCTTAAAACTAGCAGGAAGATGGCCAGTAAAAACAATACACACAGACAATGGCAGCAATTTTACCAGTAATACAGTTAAGGCCGCCTGTTGGTGGGCAGGGATTAAGCAGGAATTTGGCATTCCCTACAATCCCCAAAGTCAAGGAGTAGTAGAATCTATGAATAAAGAATTAAAGAAAATTATAGGACAGGTAAGAGAACAAGCTGAACATCTTAAGACAGCAGTACAAATGGCAGTATTCATC	24	36	20 Base Changes	0.15	0
TAGAAGCAGAAGTTATTCCAGCAGAAACAGGACAGGAAACAGCATACTTTATCTTAAAACTAGCAGGAAGATGGCCAGTAAAAACAATACACACAGACAATGGCAGCAATTTTACCAGTAATACAGTTAAGGCCGCCTGTTGGTGGGCAGGGATTAATCAGGAATTTGGCATTCCCTACAATCCCC-AAGTCAAGGAGTAGTAGAATCTATGAATAAAGAATTAAAGAAAATTATAGGACAGGTAAGAGAACAAGCTGAACATCTTAAGACAGCAGTACAAATGGCAGTATTCATC	23	36	Deletion	0.14	-1
TAGAAGCAGAAGTTATTCCAGCAGAGACAGGACAGGAAACAGCATACTTTATCTTAAAACTAGCAGGAAGATGGCCAGTAAAAACAATACATACAGACAATGGCAGCAATTTTACCAGTAATACAGTTAAGGCCGCCTGTTGGTGGGCAGGGATTAAGCAGGAATTTGGCATTCCCTACAATCCCCAAAGTCAAGGAGTAGTAGAATCTATGAATAAAGAATTAAAGAAAATTATAGGACAGGTAAGAGAACAAGCTGAACATCTTAAGACAGCAGTACAAATGGCAGTATTCATC	23	36	19 Base Changes	0.14	0
TAGAAGCAGAAGTTATTCCAGCAGAAACAGGACAGGAAACAGCATACTTTATCTTAAAACTAGCAGGAAGATGGCCAGT--AAACAATACACACAGACAATGGCAGCAATTTTACCAGCAATACAGTTAAGGCCGCCTGTTGGTGGGCAGGGATTAAGCAGGAATTTGGCATTCCCTACAATCCCCAAAGTCAAGGAGTAGTAGAATCTATGAATAAAGAATTAAAGAAAATTATAGGACAGGTAAGAGAACAAGCTGAACATCTTAAGACAGCAGTACAAATGGCAGTATTCATC	22	36	Deletion	0.14	-2
TAGAAGCAGAAGTTATTCCAGCAGAAACAGGACAGGAAACAGCATACTTTATCTTAAAACTAGCAGGAAGATGGCCAGTAAAAACAATACACACAGACAATGGCAGCAATTTCACCAGTAATACAGTTAAGGCCGCCTGTTGGTGGGCAGGGATTAATCAGGAATTTGGCATTCCCTACAATCCCCAAAGTCAAGGAGTAGTAGAATCTATGAATAAAGAATTAAAGAAAATTATAGGACAGGTAAGAGAACAAGCTGAACATCTTAAGACAGCAGTACAAATGGCAGTATTCATC	22	36	19 Base Changes	0.14	0
TAGAAGCAGAAGTTATTCCAGCAGAAACAGGACAGGAAACAGCATACTTTATCTTAAAACTAGCAGGAAGATGGCCAGTAAAAACAATACACACAGACAATGGCAGCAATTTTACTAGTAATACAGTTAAGGCCGCCTGTTGGTGGGCAGGGATTAAGCAGGAATTTGGCATTCCCTACAATCCCCAAAGTCAAGGAGTAGTAGAATCTATGAATAAAGAATTAAAGAAAATTATAGGACAGGTAAGAGAACAAGCTGAACATCTTAAGACAGCAGTACAAATGGCAGTATTCATC	22	36	20 Base Changes	0.14	0
TAGAAGCAGAAGTTATTCCAGCAGAAACAGGACAGGAAACAGCATACTTTATCTTAAAACTAGCAGGAAGATGGCCAGTAAAAACAATATACACAGACAATGGCAGCAATTTTACCAGTAATACAGTTAAGGCCGCCTGTTGGTGGGCAGGGATTAAGCAGGAATTTGGCATTCCCTACAATCCCCAAAGTCAAGGAGTAGTAGAATCTATGAATAAAGAATTAAAGAAAATTATAGGACAGGTAAGAGAACAAGCTGAACATCTTAAGACAGCAGTACAAATGGCAGTATTCATC	22	36	20 Base Changes	0.14	0
TAGAAGCAGAAGTTATTCCAGCAGAAACAGGACAGGAAACAGCATACTTCATCTTAAAACTAGCAGGAAGATGGCCAGTAAAAACAATACACACAGACAATGGCAGCAATTTTACCAGTAATACAGTTAAGGCCGCCTGTTGGTGGGCAGGGATTAAGCAGGAATTTGGCATTCCCTACAATCCCCAAAGTCAAGGAGTAGTAGAATCTATGAATAAAGAATTAAAGAAAATTATAGGACAGGTAAGAGAACAAGCTGAACATCTTAAGACAGCAGTACAAATGGCAGTATTCATC	20	36	20 Base Changes	0.12	0
TAGAAGCAGAAGTTATTCCAGCAGAAACAGGACAGGAAACAGCATACTTTATCtTAAAAACTAGCAGGAAGATGGCCAGTAAAAACAATACACACAGACAATGGCAGCAATTTTACCAGTAATACAGTTAAGGCCGCCTGTTGGTGGGCAGGGATTAAGCAGGAATTTGGCATTCCCTACAATCCCCAAAGTCAAGGAGTAGTAGAATCTATGAATAAAGAATTAAAGAAAATTATAGGACAGGTAAGAGAACAAGCTGAACATCTTAAGACAGCAGTACAAATGGCAGTATTCATC	20	36	Insertion	0.12	1
TAGAAGCAGAAGTTATTCCAGCAGAAACAGGACAGGAAACAGCATACTTTATCCTAAAACTAGCAGGAAGATGGCCAGTAAAAACAATACACACAGACAATGGCAGCAATTTTACCAGTAATACAGTTAAGGCCGCCTGTTGGTGGGCAGGGATTAAGCAGGAATTTGGCATTCCCTACAATCCCCAAAGTCAAGGAGTAGTAGAATCTATGAATAAAGAATTAAAGAAAATTATAGGACAGGTAAGAGAACAAGCTGAACATCTTAAGACAGCAGTACAAATGGCAGTATTCATC	19	36	20 Base Changes	0.12	0
TAGAAGCAGAAGTTATTCCAGCAGAGACAGGACAGGAAACAGCATACTTTATCTTAAAACTAGCAGGAAGATGGCCAGTAAAAACAATACACACAGACAATGGCAGCAATTTTACCAGTAATACAGTTAAGGCCGCCTGTTGGTGGGCAGGGATTAATCAGGAATTTGGCATTCCCTACAATCCCCAAAGTCAAGGAGTAGTAGAATCTATGAATAAAGAATTAAAGAAAATTATAGGACAGGTAAGAGAACAAGCTGAACATCTTAAGACAGCAGTACAAATGGCAGTATTCATC	19	36	21 Base Changes	0.12	0
TAGAAGCAGAAGTTATTCCAGCAGAAACAGGACAGGAAACAGCATACTTTATCTTAAAACTAGCAGGAAGATGGCCAGTAAAAACAATACACACAGACAATGGCAGCAATTTTACCAGTAATACAGTTAAGGCCGCCTGTTGGTGGGCAGGGATTAATCAGGAATTTGGCATTCCCTACAATCCCCAAAGTCAAGGAGTAGTAGAATCTATGAATAAAGAATTAAAAAAAATTATAGGACAGGTAAGAGAACAAGCTGAACATCTTAAGACAGCAGTACAAATGGCAGTATTCATC	18	36	21 Base Changes	0.11	0
TAGAAGCAGAAGTTATTCCAGCAGAAACAGGACAGGAAACAGCATATTTTATCTTAAAACTAGCAGGAAGATGGCCAGTAAAAACAATACACACAGACAATGGCAGCAATTTTACCAGTAATACAGTTAAGGCCGCCTGTTGGTGGGCAGGGATTAAGCAGGAATTTGGCATTCCCTACAATCCCCAAAGTCAAGGAGTAGTAGAATCTATGAATAAAGAATTAAAGAAAATTATAGGACAGGTAAGAGAACAAGCTGAACATCTTAAGACAGCAGTACAAATGGCAGTATTCATC	18	36	18 Base Changes	0.11	0
TAGAAGCAGAAGTTATTCCAGCAGAAACAGGACAGGAAACAGCATACTTTATCCTAAAACTAGCAGGAAGATGGCCAGTAAAAACAATACACACAGACAATGGCAGCAATTTTACCAGTAATACAGTTAAGGCCGCCTGTTGGTGGGCAGGGATTAATCAGGAATTTGGCATTCCCTACAATCCCCAAAGTCAAGGAGTAGTAGAATCTATGAATAAAGAATTAAAGAAAATTATAGGACAGGTAAGAGAACAAGCTGAACATCTTAAGACAGCAGTACAAATGGCAGTATTCATC	16	36	21 Base Changes	0.1	0
